# Supplementary material for: MicroRNA‐200c Promotes Epithelial–Mesenchymal Transition of Lens Epithelial Cells by Activating the Yes‐Associated Protein Signaling Pathway
Source: J Ophthalmol. 2026 Jul 14;2026:5384666. doi: 10.1155/joph/5384666 (PMC13366100; doi:10.1155/joph/5384666)
Supplement: Supplementary file 1 — Supporting Information Bioinformatics analysis software starBase v3.0 (https://starbase.sysu.edu.cn/index.php) was utilized to predict the target genes of miR‐200c‐3p [21, 22]. The results indicated that miR‐200c‐3p has the potential to bind to YAP1 (Supporting Table S1). [file JOPH-2026-5384666-s001.xlsx]

## Sheet: Sheet1
#please cite:
#Zhou KR, Liu S, Li B, Liu SR, Zheng WJ, Cai L, et al. An encyclopedia of RNA interactomes in ENCORI.
#Li JH, et al.starBase v2.0: decoding miRNA-ceRNA, miRNA-ncRNA and protein-RNA interaction networks from large-scale CLIP-Seq data , Nucleic Acids Res. 2014 Jan;42:D92-7.
#Please note that the genomic locous are in 1-base (not bed format)
miRNAid	miRNAname	geneID	geneName	geneType	chromosome	narrowStart	narrowEnd	broadStart	broadEnd	strand	clipExpNum	degraExpNum	RBP	PITA	RNA22	miRmap	microT	miRanda	PicTar	TargetScan	TDMDScore	phyloP	pancancerNum
MIMAT0000617	hsa-miR-200c-3p	ENSG00000137693	YAP1	protein_coding	chr11	102230482	102230488	102230461	102230489	+	7	0	AGO1,AGO2	1	0	1	1	1	0	0	1.0382	0.672	6
MIMAT0000617	hsa-miR-200c-3p	ENSG00000137693	YAP1	protein_coding	chr11	102231609	102231614	102231587	102231615	+	2	0	AGO1-4	1	0	1	1	0	0	0	0.9341	4.096	6
MIMAT0000617	hsa-miR-200c-3p	ENSG00000137693	YAP1	protein_coding	chr11	102231858	102231863	102231836	102231864	+	0	0	NA	1	0	1	1	0	0	0	0.6957	0.322	6
MIMAT0000617	hsa-miR-200c-3p	ENSG00000137693	YAP1	protein_coding	chr11	102232935	102232940	102232913	102232941	+	3	0	AGO1-4	1	0	1	1	0	0	0	-0.0665	0.956	6
MIMAT0000617	hsa-miR-200c-3p	ENSG00000137693	YAP1	protein_coding	chr11	102233204	102233209	102233182	102233210	+	9	0	AGO1,AGO1-4,AGO2	1	0	1	1	0	0	0	0.6522	2.966	6
